# Supplementary material for: Predominance of Multidrug Resistant Escherichia coli of Environmental Phylotype in Different Environments of Dhaka, Bangladesh
Source: Trop Med Infect Dis. 2023 Apr 17;8(4):226. doi: 10.3390/tropicalmed8040226 (PMC10145502; doi:10.3390/tropicalmed8040226)
Supplement: Supplementary file 1 [file tropicalmed-08-00226-s001.zip]

Archive with 1 entries (1 files):
- tropicalmed-2218881-supplementary.xlsx
