# Supplementary material for: Predominance of Multidrug Resistant Escherichia coli of Environmental Phylotype in Different Environments of Dhaka, Bangladesh
Source: Trop Med Infect Dis. 2023 Apr 17;8(4):226. doi: 10.3390/tropicalmed8040226 (PMC10145502; doi:10.3390/tropicalmed8040226)
Supplement: Supplementary file 1 [file tropicalmed-08-00226-s001.zip › tropicalmed-2218881-supplementary.xlsx]

## Sheet: E. coli source and  time
Sample ID	Sampling Source	Sample collection time	Collection Place
W13	Water	August, 2016	Dhanmondi Lake
W14	Water	August, 2016	Gulshan Lake
W27	Water	August, 2016	Uttara Lake
W31	Water	August, 2016	Uttara Lake
W42	Water	August, 2016	Ramna Park Lake
W46	Water	September, 2016	Buriganga River
W49	Water	September, 2016	Buriganga River
W50	Water	September, 2016	Shahidulla Hall pond
W53	Water	September, 2016	Jagannath Hall pond
W54	Water	September, 2016	Jagannath Hall pond
W55	Water	October, 2016	Khilgaon
W56	Water	October, 2016	Siddhesori
W57	Water	October, 2016	Mirpur
W60	Water	November, 2016	Mirpur
W81	Water	November, 2016	Mirpur
W84	Water	November, 2016	Basabo
W85	Water	December, 2016	Demra
W86	Water	December, 2016	Mugda
W88	Water	December, 2016	Hatirjheel
W89	Water	January, 2017	Mohammadpur
W90	Water	February, 2017	Dhanmondi
W91	Water	February, 2017	Shansunnahar hall
W92	Water	February, 2017	Begum Rokeya hall
W93	Water	February, 2017	Shahidulla Hall
W58	Water	February, 2017	Jagannath Hall
S4	Soil	December, 2016	Dhaka University area
S5	Soil	December, 2016	Dhaka University area
S6	Soil	December, 2016	Dhaka Medical College Hospital,
S9	Soil	January, 2017	Dhanmondi
S10	Soil	January, 2017	Shyamoli
S11	Soil	January, 2017	Shyamoli
S12	Soil	January, 2017	Mohammadpur
S20	Soil	January, 2017	Uttara
S23	Soil	January, 2017	Uttara
S25	Soil	January, 2017	Uttara
S27	Soil	January, 2017	Banani
S31	Soil	January, 2017	Ramna Park area
S33	Soil	January, 2017	Ramna Park area
S48	Soil	February, 2017	Siddhesori
S49	Soil	February, 2017	Mirpur
S51	Soil	May, 2017	Mirpur
S56	Soil	May, 2017	Mirpur
S65	Soil	May, 2017	Basabo
S74	Soil	January, 2018	Demra
S76	Soil	January, 2018	Demra
S78	Soil	January, 2018	Savar
S79	Soil	February, 2018	Savar
S80	Soil	February, 2018	Sutrapur
S82	Soil	February, 2018	Mugda
S84	Soil	February, 2018	Hatirjheel
S85	Soil	February, 2018	Khilgaon
47697	Urine (Human)	MAY, 2018	Medinova Diagnostic Center, Dhanmondi
30987	Stool (Human)	MAY, 2018	Medinova Diagnostic Center, Dhanmondi
30955	Stool (Human)	MAY, 2018	Medinova Diagnostic Center, Dhanmondi
47509	Urine (Human)	MAY, 2018	Medinova Diagnostic Center, Dhanmondi
47508	Urine (Human)	MAY, 2018	Medinova Diagnostic Center, Dhanmondi
47770	Urine (Human)	MAY, 2018	Medinova Diagnostic Center, Dhanmondi
47990	Urine (Human)	MAY, 2018	Medinova Diagnostic Center, Dhanmondi
8996	Stool (Human)	MAY, 2018	Medinova Diagnostic Center, Dhanmondi
25733	Urine (Human)	MAY, 2018	Medinova Diagnostic Center, Dhanmondi
C/O Saidul	Stool (Human)	MAY, 2018	Medinova Diagnostic Center, Dhanmondi
26170	Stool (Human)	MAY, 2018	Medinova Diagnostic Center, Dhanmondi
407	Urine (Human)	MAY, 2018	Medinova Diagnostic Center, Dhanmondi
464	Urine (Human)	MAY, 2018	Medinova Diagnostic Center, Dhanmondi
774	Stool (Human)	MAY, 2018	Medinova Diagnostic Center, Dhanmondi
755	Stool (Human)	MAY, 2018	Medinova Diagnostic Center, Dhanmondi
397	Stool (Human)	June, 2018	Medinova Diagnostic Center, Dhanmondi
394	Urine (Human)	June, 2018	Medinova Diagnostic Center, Dhanmondi
779	Urine (Human)	June, 2018	Medinova Diagnostic Center, Dhanmondi
496	Urine (Human)	June, 2018	Medinova Diagnostic Center, Dhanmondi
32	Stool (Human)	June, 2018	Medinova Diagnostic Center, Dhanmondi
75	Stool (Human)	June, 2018	Medinova Diagnostic Center, Dhanmondi
9312	Urine (Human)	June, 2018	Medinova Diagnostic Center, Dhanmondi
914	Urine (Human)	June, 2018	Medinova Diagnostic Center, Dhanmondi
64	Urine (Human)	June, 2018	Medinova Diagnostic Center, Dhanmondi
343	Urine (Human)	June, 2018	Medinova Diagnostic Center, Dhanmondi
425	Urine (Human)	July, 2018	Medinova Diagnostic Center, Dhanmondi
521	Stool (Human)	July, 2018	Medinova Diagnostic Center, Dhanmondi
265	Stool (Human)	July, 2018	Medinova Diagnostic Center, Dhanmondi
340	Stool (Human)	July, 2018	Medinova Diagnostic Center, Dhanmondi
588	Stool (Human)	July, 2018	Medinova Diagnostic Center, Dhanmondi
647	Urine (Human)	July, 2018	Medinova Diagnostic Center, Dhanmondi
168	Urine (Human)	July, 2018	Medinova Diagnostic Center, Dhanmondi
685	Urine (Human)	July, 2018	Medinova Diagnostic Center, Dhanmondi
564	Urine (Human)	July, 2018	Medinova Diagnostic Center, Dhanmondi
689	Urine (Human)	July, 2018	Medinova Diagnostic Center, Dhanmondi
595	Urine (Human)	July, 2018	Medinova Diagnostic Center, Dhanmondi
3491	Urine (Human)	August, 2018	Medinova Diagnostic Center, Dhanmondi
534	Urine (Human)	August, 2018	Medinova Diagnostic Center, Dhanmondi
585	Tracheal aspirate (Human)	August, 2018	Medinova Diagnostic Center, Dhanmondi
9	Pus (Human)	August, 2018	Medinova Diagnostic Center, Dhanmondi
13	Pus (Human)	August, 2018	Medinova Diagnostic Center, Dhanmondi
14	Pus (Human)	August, 2018	Medinova Diagnostic Center, Dhanmondi
68	Pus (Human)	August, 2018	Medinova Diagnostic Center, Dhanmondi
180`	Stool (Human)	August, 2018	Medinova Diagnostic Center, Dhanmondi
176	Stool (Human)	August, 2018	Medinova Diagnostic Center, Dhanmondi
940	Stool (Human)	August, 2018	Medinova Diagnostic Center, Dhanmondi
657	Stool (Human)	August, 2018	Medinova Diagnostic Center, Dhanmondi
544	Stool (Human)	August, 2018	Medinova Diagnostic Center, Dhanmondi
938	Stool (Human)	August, 2018	Medinova Diagnostic Center, Dhanmondi
823	Urine (Human)	August, 2018	Medinova Diagnostic Center, Dhanmondi
38	Urine (Human)	September, 2018	Medinova Diagnostic Center, Dhanmondi
380	Urine (Human)	September, 2018	Medinova Diagnostic Center, Dhanmondi
ME 3	Urine (Human)	September, 2018	Medinova Diagnostic Center, Dhanmondi
ME 4	Urine (Human)	September, 2018	Medinova Diagnostic Center, Dhanmondi
ME 5	Urine (Human)	September, 2018	Medinova Diagnostic Center, Dhanmondi
ME 6	Urine (Human)	September, 2018	Medinova Diagnostic Center, Dhanmondi
ME 7	Urine (Human)	September, 2018	Medinova Diagnostic Center, Dhanmondi
ME 8	Urine (Human)	September, 2018	Medinova Diagnostic Center, Dhanmondi
ME 9	Urine (Human)	September, 2018	Medinova Diagnostic Center, Dhanmondi
ME 10	Urine (Human)	September, 2018	Medinova Diagnostic Center, Dhanmondi
A1	Animal	November, 2018	Kawran bazar
A2	Animal	November, 2018	Kawran bazar
A6	Animal	November, 2018	Kaptan bazar
A7	Animal	November, 2018	Kaptan bazar
A8	Animal	November, 2018	Kaptan bazar
A9	Animal	November, 2018	Polashi bazar
A10	Animal	November, 2018	Kawran bazar
A12	Animal	December, 2018	Polashi bazar
A13	Animal	December, 2018	Polashi bazar
A14	Animal	December, 2018	Mohammadpur krishi market
A16	Animal	December, 2018	Mohammadpur krishi market
A18	Animal	December, 2018	Mohammadpur krishi market
A19	Animal	December, 2018	Mohammadpur krishi market
A20	Animal	December, 2018	Meradia bazar
A21	Animal	December, 2018	Meradia bazar
A22	Animal	December, 2018	Meradia bazar
A23	Animal	December, 2018	Hatirpool bazar
A24	Animal	December, 2018	Hatirpool bazar
A26	Animal	December, 2018	Hatirpool bazar
A27	Animal	December, 2018	Uttara sector 11 kacha bazar
A28	Animal	December, 2018	Uttara sector 11 kacha bazar
A30	Animal	December, 2018	Uttara sector 9 kacha bazar
A31	Animal	December, 2018	Uttara sector 9 kacha bazar
A32	Animal	January, 2019	Banani kacha bazar
A34	Animal	January, 2019	Banani kacha bazar
A35	Animal	January, 2019	Banani kacha bazar
A36	Animal	January, 2019	Khilgaon railgate bazar
A37	Animal	January, 2019	Khilgaon railgate bazar
A39	Animal	January, 2019	Khilgaon railgate bazar
A40	Animal	January, 2019	Farm of Sher-e-Bangla Agricultural University
A42	Animal	January, 2019	Farm of Sher-e-Bangla Agricultural University
A43	Animal	January, 2019	Banani kacha bazar
A44	Animal	January, 2019	Farm of Sher-e-Bangla Agricultural University
A46	Animal	January, 2019	Farm of Sher-e-Bangla Agricultural University
A47	Animal	January, 2019	Kawran bazar
A48	Animal	January, 2019	Kawran bazar
A49	Animal	January, 2019	Kawran bazar
A50	Animal	January, 2019	Farm of Bangladesh Livestock Research Institute
A51	Animal	January, 2019	Farm of Bangladesh Livestock Research Institute
A52	Animal	January, 2019	Farm of Bangladesh Livestock Research Institute
A53	Animal	January, 2019	Farm of Bangladesh Livestock Research Institute
A54	Animal	January, 2019	Farm of Bangladesh Livestock Research Institute
A56	Animal	January, 2019	New market kacha bazar
A57	Animal	January, 2019	New market kacha bazar
A58	Animal	January, 2019	Mohakhali kacha bazar
A59	Animal	January, 2019	Mohakhali kacha bazar
A62	Animal	January, 2019	Mohakhali kacha bazar
A63	Animal	January, 2019	Kawran bazar
A64	Animal	January, 2019	Kawran bazar
A68	Animal	January, 2019	Kawran bazar
A69	Animal	January, 2019	Kawran bazar
A70	Animal	January, 2019	Kawran bazar
A71	Animal	January, 2019	Kaptan bazar
A76	Animal	January, 2019	Kaptan bazar
P0	Prawn	October, 2016	Town Hall fish market
P1	Prawn	October, 2016	Town Hall fish market
P2	Prawn	October, 2016	Town Hall fish market
P4	Prawn	October, 2016	Town Hall fish market
P5	Prawn	November. 2016	Town Hall fish market
P6	Prawn	November. 2016	Kawran bazar
P7	Prawn	November. 2016	Kawran bazar
P10	Prawn	November. 2016	Kawran bazar
P11	Prawn	November. 2016	Kawran bazar
P12	Prawn	November. 2016	Kawran bazar
P20	Prawn	November. 2016	Kawran bazar
P21	Prawn	November. 2016	Uttara sector 11 kacha bazar
P22	Prawn	November. 2016	Uttara sector 11 kacha bazar
P24	Prawn	November. 2016	Uttara sector 11 kacha bazar
P26	Prawn	November. 2016	Uttara sector 11 kacha bazar
P27	Prawn	November. 2016	Uttara sector 11 kacha bazar
P29	Prawn	November. 2016	Khilgaon railgate bazar
P34	Prawn	November. 2016	Khilgaon railgate bazar
P35	Prawn	November. 2016	Khilgaon railgate bazar
P37	Prawn	November. 2016	Khilgaon railgate bazar
P38	Prawn	November. 2016	Khilgaon railgate bazar
P39	Prawn	November. 2016	Polashi fish market
P41	Prawn	November. 2016	Polashi fish market
P43	Prawn	November. 2016	Polashi fish market
P45	Prawn	November. 2016	Polashi fish market
P50	Prawn	November. 2016	Polashi fish market
P52	Prawn	November. 2016	Banani kacha bazar
P54	Prawn	November. 2016	Banani kacha bazar
P56	Prawn	December, 2016	Banani kacha bazar
P58	Prawn	December, 2016	Banani kacha bazar
P59	Prawn	December, 2016	Banani kacha bazar
P60	Prawn	December, 2016	Banani kacha bazar

## Sheet: Soil samles
Sample ID	Sampling Source	Sample collection time	Collection Place
S1	Soil	December, 2016	Dhaka University area
S2	Soil	December, 2016	Dhaka University area
S3	Soil	December, 2016	Dhaka University area
S4	Soil	December, 2016	Dhaka University area
S5	Soil	December, 2016	Dhaka University area
S6	Soil	December, 2016	Dhaka Medical College Hospital area
S7	Soil	December, 2016	Dhaka Medical College Hospital area
S8	Soil	December, 2016	Dhaka Medical College Hospital area
S9	Soil	January, 2017	Dhanmondi
S10	Soil	January, 2017	Shyamoli
S11	Soil	January, 2017	Shyamoli
S12	Soil	January, 2017	Mohammadpur
S13	Soil	January, 2017	Mohammadpur
S14	Soil	January, 2017	Mohammadpur
S15	Soil	January, 2017	Mohammadpur
S16	Soil	January, 2017	Mohammadpur
S17	Soil	January, 2017	Uttara
S18	Soil	January, 2017	Uttara
S19	Soil	January, 2017	Uttara
S20	Soil	January, 2017	Uttara
S21	Soil	January, 2017	Uttara
S22	Soil	January, 2017	Khilgaon
S23	Soil	January, 2017	Khilgaon
S24	Soil	January, 2017	Khilgaon
S25	Soil	January, 2017	Khilgaon
S26	Soil	January, 2017	Banani
S27	Soil	January, 2017	Banani
S28	Soil	January, 2017	Banani
S29	Soil	January, 2017	Banani
S30	Soil	January, 2017	Banani
S31	Soil	January, 2017	Ramna Park area
S32	Soil	January, 2017	Ramna Park area
S33	Soil	January, 2017	Ramna Park area
S34	Soil	February, 2017	Motijheel
S35	Soil	February, 2017	Motijheel
S36	Soil	February, 2017	Motijheel
S37	Soil	February, 2017	Motijheel
S38	Soil	February, 2017	Motijheel
S39	Soil	February, 2017	Moghbazar
S40	Soil	February, 2017	Moghbazar
S41	Soil	February, 2017	Moghbazar
S42	Soil	February, 2017	Moghbazar
S43	Soil	February, 2017	Moghbazar
S44	Soil	February, 2017	Siddhesori
S45	Soil	February, 2017	Siddhesori
S46	Soil	February, 2017	Siddhesori
S47	Soil	February, 2017	Siddhesori
S48	Soil	February, 2017	Siddhesori
S49	Soil	February, 2017	Mirpur
S50	Soil	May, 2017	Mirpur
S51	Soil	May, 2017	Mirpur
S52	Soil	May, 2017	Mirpur
S53	Soil	May, 2017	Mirpur
S54	Soil	May, 2017	Mirpur
S55	Soil	May, 2017	Mirpur
S56	Soil	May, 2017	Mirpur
S57	Soil	May, 2017	Dhanmondi
S58	Soil	May, 2017	Dhanmondi
S59	Soil	May, 2017	Dhanmondi
S60	Soil	May, 2017	Dhanmondi
S61	Soil	May, 2017	Dhanmondi
S62	Soil	May, 2017	Shyamoli
S63	Soil	May, 2017	Shyamoli
S64	Soil	May, 2017	Shyamoli
S65	Soil	May, 2017	Basabo
S66	Soil	June, 2017	Basabo
S67	Soil	June, 2017	Basabo
S68	Soil	June, 2017	Basabo
S69	Soil	June, 2017	Basabo
S70	Soil	July, 2017	Sutrapur
S71	Soil	July, 2017	Sutrapur
S72	Soil	July, 2017	Demra
S73	Soil	July, 2017	Demra
S74	Soil	January, 2018	Demra
S75	Soil	January, 2018	Hatirjheel
S76	Soil	January, 2018	Hatirjheel
S77	Soil	January, 2018	Savar
S78	Soil	January, 2018	Savar
S79	Soil	February, 2018	Savar
S80	Soil	February, 2018	Sutrapur
S81	Soil	February, 2018	Mugda
S82	Soil	February, 2018	Mugda
S83	Soil	February, 2018	Hatirjheel
S84	Soil	February, 2018	Hatirjheel
S85	Soil	February, 2018	Khilgaon

## Sheet: All samples
Sample ID	Sampling Source	Collection Place
S1	Soil	Dhaka University area
S2	Soil	Dhaka University area
S3	Soil	Dhaka University area
S4	Soil	Dhaka University area
S5	Soil	Dhaka University area
S6	Soil	Dhaka Medical College Hospital area
S7	Soil	Dhaka Medical College Hospital area
S8	Soil	Dhaka Medical College Hospital area
S9	Soil	Dhanmondi
S10	Soil	Shyamoli
S11	Soil	Shyamoli
S12	Soil	Mohammadpur
S13	Soil	Mohammadpur
S14	Soil	Mohammadpur
S15	Soil	Mohammadpur
S16	Soil	Mohammadpur
S17	Soil	Uttara
S18	Soil	Uttara
S19	Soil	Uttara
S20	Soil	Uttara
S21	Soil	Uttara
S22	Soil	Khilgaon
S23	Soil	Khilgaon
S24	Soil	Khilgaon
S25	Soil	Khilgaon
S26	Soil	Banani
S27	Soil	Banani
S28	Soil	Banani
S29	Soil	Banani
S30	Soil	Banani
S31	Soil	Ramna Park area
S32	Soil	Ramna Park area
S33	Soil	Ramna Park area
S34	Soil	Motijheel
S35	Soil	Motijheel
S36	Soil	Motijheel
S37	Soil	Motijheel
S38	Soil	Motijheel
S39	Soil	Moghbazar
S40	Soil	Moghbazar
S41	Soil	Moghbazar
S42	Soil	Moghbazar
S43	Soil	Moghbazar
S44	Soil	Siddhesori
S45	Soil	Siddhesori
S46	Soil	Siddhesori
S47	Soil	Siddhesori
S48	Soil	Siddhesori
S49	Soil	Mirpur
S50	Soil	Mirpur
S51	Soil	Mirpur
S52	Soil	Mirpur
S53	Soil	Mirpur
S54	Soil	Mirpur
S55	Soil	Mirpur
S56	Soil	Mirpur
S57	Soil	Dhanmondi
S58	Soil	Dhanmondi
S59	Soil	Dhanmondi
S60	Soil	Dhanmondi
S61	Soil	Dhanmondi
S62	Soil	Shyamoli
S63	Soil	Shyamoli
S64	Soil	Shyamoli
S65	Soil	Basabo
S66	Soil	Basabo
S67	Soil	Basabo
S68	Soil	Basabo
S69	Soil	Basabo
S70	Soil	Sutrapur
S71	Soil	Sutrapur
S72	Soil	Demra
S73	Soil	Demra
S74	Soil	Demra
S75	Soil	Hatirjheel
S76	Soil	Hatirjheel
S77	Soil	Savar
S78	Soil	Savar
S79	Soil	Savar
S80	Soil	Sutrapur
S81	Soil	Mugda
S82	Soil	Mugda
S83	Soil	Hatirjheel
S84	Soil	Hatirjheel
S85	Soil	Khilgaon
W1	Water	uttara lake
W2	Water	uttara lake
W3	Water	uttara lake
W4	Water	uttara lake
W5	Water	Turag river
W6	Water	Turag river
W7	Water	Turag river
W8	Water	Motijheel
W9	Water	Motijheel
W10	Water	Motijheel
W11	Water	Dhanmondi Lake
W12	Water	Dhanmondi Lake
W13	Water	Dhanmondi Lake
W14	Water	Gulshan Lake
W15	Water	Gulshan Lake
W16	Water	Gulshan Lake
W17	Water	Khilgaon
W18	Water	Khilgaon
W19	Water	Khilgaon
W20	Water	Khilgaon
W21	Water	Mugda
W22	Water	Mugda
W23	Water	Mugda
W24	Water	Mugda
W25	Water	Hatirjheel lake
W26	Water	Hatirjheel lake
W27	Water	Uttara
W28	Water	Uttara
W29	Water	Uttara
W30	Water	Uttara
W31	Water	Uttara
W32	Water	Moghbazar
W33	Water	Moghbazar
W34	Water	Moghbazar
W35	Water	Moghbazar
W36	Water	Rampura
W37	Water	Rampura
W38	Water	Rampura
W39	Water	Banasree
W40	Water	Banasree
W41	Water	Banasree
W42	Water	Ramna Park Lake
W43	Water	Ramna Park Lake
W44	Water	Ramna Park Lake
W45	Water	Ramna Park Lake
W46	Water	Buriganga River
W47	Water	Buriganga River
W48	Water	Buriganga River
W49	Water	Buriganga River
W50	Water	Shahidulla Hall pond
W51	Water	Shahidulla Hall pond
W52	Water	Shahidulla Hall pond
W53	Water	Jagannath Hall pond
W54	Water	Jagannath Hall pond
W55	Water	Khilgaon
W56	Water	Siddhesori
W57	Water	Mirpur
W58	Water	Mirpur
W59	Water	Mirpur
W60	Water	Mirpur
W61	Water	Shahidulla Hall pond
W62	Water	Shahidulla Hall pond
W63	Water	Mohammadpur
W64	Water	Mohammadpur
W65	Water	Mohammadpur
W66	Water	Mohammadpur
W67	Water	khilkhet
W68	Water	khilkhet
W69	Water	khilkhet
W70	Water	Gulistan
W71	Water	Gulistan
W72	Water	Gulistan
W73	Water	Gulshan Lake
W74	Water	Gulshan Lake
W75	Water	Gulshan Lake
W76	Water	Gulshan
W77	Water	Gulshan
W78	Water	Gulshan
W79	Water	Banani
W80	Water	Banani
W81	Water	Mirpur
W82	Water	Basabo
W83	Water	Basabo
W84	Water	Basabo
W85	Water	Demra
W86	Water	Mugda
W87	Water	Mugda
W88	Water	Hatirjheel
W89	Water	Mohammadpur
W90	Water	Dhanmondi
W91	Water	Shansunnahar hall
W92	Water	Begum Rokeya hall
W93	Water	Shahidulla Hall
P0	Prawn	Town Hall fish market
P1	Prawn	Town Hall fish market
P2	Prawn	Town Hall fish market
P3	Prawn	Town Hall fish market
P4	Prawn	Town Hall fish market
P5	Prawn	Town Hall fish market
P6	Prawn	Kawran bazar
P7	Prawn	Kawran bazar
P8	Prawn	Kawran bazar
P9	Prawn	Kawran bazar
P10	Prawn	Kawran bazar
P11	Prawn	Kawran bazar
P12	Prawn	Kawran bazar
P13	Prawn	Kawran bazar
P14	Prawn	Kawran bazar
P15	Prawn	Kawran bazar
P16	Prawn	Kawran bazar
P17	Prawn	Kawran bazar
P18	Prawn	Kawran bazar
P19	Prawn	Kawran bazar
P20	Prawn	Kawran bazar
P21	Prawn	Uttara sector 11 kacha bazar
P22	Prawn	Uttara sector 11 kacha bazar
P23	Prawn	Uttara sector 11 kacha bazar
P24	Prawn	Uttara sector 11 kacha bazar
P25	Prawn	Uttara sector 11 kacha bazar
P26	Prawn	Uttara sector 11 kacha bazar
P27	Prawn	Uttara sector 11 kacha bazar
P28	Prawn	Khilgaon railgate bazar
P29	Prawn	Khilgaon railgate bazar
P30	Prawn	Khilgaon railgate bazar
P31	Prawn	Khilgaon railgate bazar
P32	Prawn	Khilgaon railgate bazar
P33	Prawn	Khilgaon railgate bazar
P34	Prawn	Khilgaon railgate bazar
P35	Prawn	Khilgaon railgate bazar
P36	Prawn	Khilgaon railgate bazar
P37	Prawn	Khilgaon railgate bazar
P38	Prawn	Khilgaon railgate bazar
P39	Prawn	Polashi fish market
P40	Prawn	Polashi fish market
P41	Prawn	Polashi fish market
P42	Prawn	Polashi fish market
P43	Prawn	Polashi fish market
P44	Prawn	Polashi fish market
P45	Prawn	Polashi fish market
P46	Prawn	Polashi fish market
P47	Prawn	Polashi fish market
P48	Prawn	Polashi fish market
P49	Prawn	Polashi fish market
P50	Prawn	Polashi fish market
P51	Prawn	Banani kacha bazar
P52	Prawn	Banani kacha bazar
P53	Prawn	Banani kacha bazar
P54	Prawn	Banani kacha bazar
P55	Prawn	Banani kacha bazar
P56	Prawn	Banani kacha bazar
P57	Prawn	Banani kacha bazar
P58	Prawn	Banani kacha bazar
P59	Prawn	Banani kacha bazar
P60	Prawn	Banani kacha bazar
P61	Prawn	New Market kacha bazar
P62	Prawn	New Market kacha bazar
P63	Prawn	New Market kacha bazar
P64	Prawn	New Market kacha bazar
A1	Animal	Kawran bazar
A2	Animal	Kawran bazar
A3	Animal	Kawran bazar
A4	Animal	Kawran bazar
A5	Animal	Kawran bazar
A6	Animal	Kaptan bazar
A7	Animal	Kaptan bazar
A8	Animal	Kaptan bazar
A9	Animal	Polashi bazar
A10	Animal	Kawran bazar
A11	Animal	Polashi bazar
A12	Animal	Polashi bazar
A13	Animal	Polashi bazar
A14	Animal	Mohammadpur krishi market
A15	Animal	Mohammadpur krishi market
A16	Animal	Mohammadpur krishi market
A17	Animal	Mohammadpur krishi market
A18	Animal	Mohammadpur krishi market
A19	Animal	Mohammadpur krishi market
A20	Animal	Meradia kacha bazar
A21	Animal	Meradia kacha bazar
A22	Animal	Meradia kacha bazar
A23	Animal	Hatirpool bazar
A24	Animal	Hatirpool bazar
A25	Animal	Hatirpool bazar
A26	Animal	Hatirpool bazar
A27	Animal	Uttara sector 11 kacha bazar
A28	Animal	Uttara sector 11 kacha bazar
A29	Animal	Uttara sector 11 kacha bazar
A30	Animal	Uttara sector 9 kacha bazar
A31	Animal	Uttara sector 9 kacha bazar
A32	Animal	Banani kacha bazar
A33	Animal	Banani kacha bazar
A34	Animal	Banani kacha bazar
A35	Animal	Banani kacha bazar
A36	Animal	Khilgaon railgate bazar
A37	Animal	Khilgaon railgate bazar
A38	Animal	Khilgaon railgate bazar
A39	Animal	Khilgaon railgate bazar
A40	Animal	Farm of Sher-e-Bangla Agricultural University
A41	Animal	Farm of Sher-e-Bangla Agricultural University
A42	Animal	Farm of Sher-e-Bangla Agricultural University
A43	Animal	Banani kacha bazar
A44	Animal	Farm of Sher-e-Bangla Agricultural University
A45	Animal	Farm of Sher-e-Bangla Agricultural University
A46	Animal	Farm of Sher-e-Bangla Agricultural University
A47	Animal	Kawran bazar
A48	Animal	Kawran bazar
A49	Animal	Kawran bazar
A50	Animal	Farm of Bangladesh Livestock Research Institute
A51	Animal	Farm of Bangladesh Livestock Research Institute
A52	Animal	Farm of Bangladesh Livestock Research Institute
A53	Animal	Farm of Bangladesh Livestock Research Institute
A54	Animal	Farm of Bangladesh Livestock Research Institute
A55	Animal	New market kacha bazar
A56	Animal	New market kacha bazar
A57	Animal	New market kacha bazar
A58	Animal	Mohakhali kacha bazar
A59	Animal	Mohakhali kacha bazar
A60	Animal	Mohakhali kacha bazar
A61	Animal	Mohakhali kacha bazar
A62	Animal	Mohakhali kacha bazar
A63	Animal	Kawran bazar
A64	Animal	Kawran bazar
A65	Animal	Kawran bazar
A66	Animal	Kawran bazar
A67	Animal	Kawran bazar
A68	Animal	Kawran bazar
A69	Animal	Kawran bazar
A70	Animal	Kawran bazar
A71	Animal	Kaptan bazar
A72	Animal	Kaptan bazar
A73	Animal	Kaptan bazar
A74	Animal	Kaptan bazar
A75	Animal	Kaptan bazar
A76	Animal	Kaptan bazar
A77	Animal	From a private farm of Ashulia
A78	Animal	From a private farm of Ashulia
A79	Animal	From a private farm of Ashulia
A80	Animal	From a private farm of Ashulia
47697	Human	Medinova Diagnostic Center, Dhanmondi
30987	Human	Medinova Diagnostic Center, Dhanmondi
30955	Human	Medinova Diagnostic Center, Dhanmondi
47509	Human	Medinova Diagnostic Center, Dhanmondi
47508	Human	Medinova Diagnostic Center, Dhanmondi
47770	Human	Medinova Diagnostic Center, Dhanmondi
47990	Human	Medinova Diagnostic Center, Dhanmondi
8996	Human	Medinova Diagnostic Center, Dhanmondi
25733	Human	Medinova Diagnostic Center, Dhanmondi
C/O Saidul	Human	Medinova Diagnostic Center, Dhanmondi
26170	Human	Medinova Diagnostic Center, Dhanmondi
407	Human	Medinova Diagnostic Center, Dhanmondi
464	Human	Medinova Diagnostic Center, Dhanmondi
774	Human	Medinova Diagnostic Center, Dhanmondi
755	Human	Medinova Diagnostic Center, Dhanmondi
397	Human	Medinova Diagnostic Center, Dhanmondi
394	Human	Medinova Diagnostic Center, Dhanmondi
779	Human	Medinova Diagnostic Center, Dhanmondi
496	Human	Medinova Diagnostic Center, Dhanmondi
32	Human	Medinova Diagnostic Center, Dhanmondi
75	Human	Medinova Diagnostic Center, Dhanmondi
9312	Human	Medinova Diagnostic Center, Dhanmondi
914	Human	Medinova Diagnostic Center, Dhanmondi
64	Human	Medinova Diagnostic Center, Dhanmondi
343	Human	Medinova Diagnostic Center, Dhanmondi
425	Human	Medinova Diagnostic Center, Dhanmondi
521	Human	Medinova Diagnostic Center, Dhanmondi
265	Human	Medinova Diagnostic Center, Dhanmondi
340	Human	Medinova Diagnostic Center, Dhanmondi
588	Human	Medinova Diagnostic Center, Dhanmondi
647	Human	Medinova Diagnostic Center, Dhanmondi
168	Human	Medinova Diagnostic Center, Dhanmondi
685	Human	Medinova Diagnostic Center, Dhanmondi
564	Human	Medinova Diagnostic Center, Dhanmondi
689	Human	Medinova Diagnostic Center, Dhanmondi
595	Human	Medinova Diagnostic Center, Dhanmondi
3491	Human	Medinova Diagnostic Center, Dhanmondi
534	Human	Medinova Diagnostic Center, Dhanmondi
585	Human	Medinova Diagnostic Center, Dhanmondi
9	Human	Medinova Diagnostic Center, Dhanmondi
13	Human	Medinova Diagnostic Center, Dhanmondi
14	Human	Medinova Diagnostic Center, Dhanmondi
68	Human	Medinova Diagnostic Center, Dhanmondi
180`	Human	Medinova Diagnostic Center, Dhanmondi
176	Human	Medinova Diagnostic Center, Dhanmondi
940	Human	Medinova Diagnostic Center, Dhanmondi
657	Human	Medinova Diagnostic Center, Dhanmondi
544	Human	Medinova Diagnostic Center, Dhanmondi
938	Human	Medinova Diagnostic Center, Dhanmondi
823	Human	Medinova Diagnostic Center, Dhanmondi
38	Human	Medinova Diagnostic Center, Dhanmondi
380	Human	Medinova Diagnostic Center, Dhanmondi
ME 3	Human	Medinova Diagnostic Center, Dhanmondi
ME 4	Human	Medinova Diagnostic Center, Dhanmondi
ME 5	Human	Medinova Diagnostic Center, Dhanmondi
ME 6	Human	Medinova Diagnostic Center, Dhanmondi
ME 7	Human	Medinova Diagnostic Center, Dhanmondi
ME 8	Human	Medinova Diagnostic Center, Dhanmondi
ME 9	Human	Medinova Diagnostic Center, Dhanmondi
ME 10	Human	Medinova Diagnostic Center, Dhanmondi
